# Supplementary material for: A new species of Homoneura (Euhomoneura) from northern China (Diptera, Lauxaniidae)
Source: Zookeys. 2017 Dec 29;(725):71–8. doi: 10.3897/zookeys.725.21267 (PMC5769728; doi:10.3897/zookeys.725.21267)
Supplement: XML Treatment for Homoneura (Euhomoneura) shatalkini [file zookeys.725.21267-treatment1.xml]

<!DOCTYPE tp:taxon-treatment
  PUBLIC "-//TaxonX//DTD Taxonomic Treatment Publishing DTD v0 20100105//EN" "tax-treatment-NSO.dtd">
<tp:taxon-treatment xmlns:tp="http://www.plazi.org/taxpub"><tp:treatment-meta><kwd-group><label>Taxon classification</label><kwd><named-content xmlns:xlink="http://www.w3.org/1999/xlink" content-type="kingdom">Animalia</named-content></kwd><kwd><named-content xmlns:xlink="http://www.w3.org/1999/xlink" content-type="order">Diptera</named-content></kwd><kwd><named-content xmlns:xlink="http://www.w3.org/1999/xlink" content-type="family">Lauxaniidae</named-content></kwd></kwd-group><mixed-citation publication-type="journal"><person-group><name><surname>Shi</surname><given-names>Li</given-names></name><name><surname>Gao</surname><given-names>Xuefeng</given-names></name><name><surname>Li</surname><given-names>Wenliang</given-names></name></person-group><article-title>A new species of <tp:taxon-name><tp:taxon-name-part taxon-name-part-type="genus" reg="Homoneura">Homoneura</tp:taxon-name-part> (<tp:taxon-name-part taxon-name-part-type="subgenus" reg="Euhomoneura">Euhomoneura</tp:taxon-name-part>)</tp:taxon-name> from northern China (<tp:taxon-name><tp:taxon-name-part taxon-name-part-type="order">Diptera</tp:taxon-name-part></tp:taxon-name>, <tp:taxon-name><tp:taxon-name-part taxon-name-part-type="family">Lauxaniidae</tp:taxon-name-part></tp:taxon-name>)</article-title><source>Zookeys</source><day>29</day><month>12</month><year>2017</year><volume>2017</volume><issue>725</issue><fpage>71</fpage><lpage>78</lpage><pub-id pub-id-type="doi">10.3897/zookeys.725.21267</pub-id></mixed-citation></tp:treatment-meta><tp:nomenclature><tp:taxon-name>
            <tp:taxon-name-part taxon-name-part-type="genus" reg="Homoneura">Homoneura</tp:taxon-name-part> (<tp:taxon-name-part taxon-name-part-type="subgenus" reg="Euhomoneura">Euhomoneura</tp:taxon-name-part>) <tp:taxon-name-part taxon-name-part-type="species" reg="shatalkini">shatalkini</tp:taxon-name-part></tp:taxon-name><tp:taxon-authority>Papp, 1984</tp:taxon-authority><xref ref-type="fig" rid="F1">Figures 1–7</xref><xref ref-type="fig" rid="F2">, 8–12</xref><tp:nomenclature-citation-list><tp:nomenclature-citation><tp:taxon-name>
                <tp:taxon-name-part taxon-name-part-type="genus" reg="Homoneura">Homoneura</tp:taxon-name-part> <tp:taxon-name-part taxon-name-part-type="species" reg="shatalkini">shatalkini</tp:taxon-name-part></tp:taxon-name><comment>Papp, 1984a: 167. Type locality: Japan. Shatalkin, 2000: 29.</comment></tp:nomenclature-citation></tp:nomenclature-citation-list></tp:nomenclature><tp:treatment-sec sec-type="material" id="SECID0EQEAC"><title>Specimens examined.</title><p>
            <bold>CHINA: Ningxia Province</bold> (<named-content xmlns:xlink="http://www.w3.org/1999/xlink" content-type="dwc:institutional_code" xlink:type="simple">IMAU</named-content>): 1♂, Liupan Mountain, 7–8.vii.2008, Jingxian Liu. <bold>CHINA: Jilin Province</bold> (<named-content xmlns:xlink="http://www.w3.org/1999/xlink" content-type="dwc:institutional_code" xlink:type="simple">IMAU</named-content>): 2♂♂, 2♀♀, Changbai Mountain, South slope, 1520–1720 m, 1.viii.2004, Xingyue Liu. <bold>CHINA: Shaanxi Province</bold> (<named-content xmlns:xlink="http://www.w3.org/1999/xlink" content-type="dwc:institutional_code" xlink:type="simple">IMAU</named-content>): 1♂, Zhouzhi, Houzhenzi, 1235 m, 11.viii.2013, Wencheng Chang; 1♂, Zhouzhi, Laoxiancheng, 1846 m, 19.viii.2014, Xiumei Lu; 2♂♂, 2♀♀, Zhouzhi, Laoxiancheng, 1808 m, 12.viii.2013, Wencheng Chang (2 males, 2 females: <named-content xmlns:xlink="http://www.w3.org/1999/xlink" content-type="dwc:institutional_code" xlink:type="simple">IMAU</named-content>); 1♂, Feng County, Huangniupu, light trap, 1501 m, 21.viii.2013, Yuqiang Xi; 1♂, Zhouzhi, Houzhenzi, 1235 m, 11.viii.2013, Xuankun Li; 2♂♂, Zhouzhi, Taibai Mountains, 1648 m, 17.viii.2014, Xunkun Li.</p></tp:treatment-sec><tp:treatment-sec sec-type="distribution" id="SECID0EQFAC"><title>Distribution.</title><p>New record to China (Ningxia, Jilin, Shaanxi); Japan, Russia.</p><fig id="F1" position="float" orientation="portrait"><label>Figures 1–7.</label><caption><p>
                <tp:taxon-name><tp:taxon-name-part taxon-name-part-type="genus" reg="Homoneura">Homoneura</tp:taxon-name-part> (<tp:taxon-name-part taxon-name-part-type="subgenus" reg="Euhomoneura">Euhomoneura</tp:taxon-name-part>) <tp:taxon-name-part taxon-name-part-type="species" reg="shatalkini">shatalkini</tp:taxon-name-part></tp:taxon-name> Papp, 1984. Male from Shaanxi. <bold>1</bold> Habitus, lateral view <bold>2, 3</bold> Head, laeral and anterior view <bold>4</bold> Thorax, dorsal view <bold>5, 6</bold> Abdomen, dorsal and lateral view <bold>7</bold> Wing.</p></caption><graphic xmlns:xlink="http://www.w3.org/1999/xlink" xlink:href="zookeys-725-071-g001.jpg" position="float" orientation="portrait" xlink:type="simple" id="oo_176953.jpg"/></fig><fig id="F2" position="float" orientation="portrait"><label>Figures 8–12.</label><caption><p>
                <tp:taxon-name><tp:taxon-name-part taxon-name-part-type="genus" reg="Homoneura">Homoneura</tp:taxon-name-part> (<tp:taxon-name-part taxon-name-part-type="subgenus" reg="Euhomoneura">Euhomoneura</tp:taxon-name-part>) <tp:taxon-name-part taxon-name-part-type="species" reg="shatalkini">shatalkini</tp:taxon-name-part></tp:taxon-name> Papp, 1984. Male from Shaanxi. Male genitalia. <bold>8</bold> Syntergosternite and epandrial complex, lateral view <bold>9</bold> Syntergosternite, anterior view <bold>10</bold> Epandrium, posterior view <bold>11</bold> Aedeagal complex, ventral view <bold>12</bold> Aedeagal complex, lateral view. Scale bar: 0.1 mm.</p></caption><graphic xmlns:xlink="http://www.w3.org/1999/xlink" xlink:href="zookeys-725-071-g002.jpg" position="float" orientation="portrait" xlink:type="simple" id="oo_176954.jpg"/></fig></tp:treatment-sec></tp:taxon-treatment>
