# Supplementary material for: A new species of Homoneura (Euhomoneura) from northern China (Diptera, Lauxaniidae)
Source: Zookeys. 2017 Dec 29;(725):71–8. doi: 10.3897/zookeys.725.21267 (PMC5769728; doi:10.3897/zookeys.725.21267)
Supplement: XML Treatment for Homoneura (Euhomoneura) yanqingensis [file zookeys.725.21267-treatment2.xml]

<!DOCTYPE tp:taxon-treatment
  PUBLIC "-//TaxonX//DTD Taxonomic Treatment Publishing DTD v0 20100105//EN" "tax-treatment-NSO.dtd">
<tp:taxon-treatment xmlns:tp="http://www.plazi.org/taxpub"><tp:treatment-meta><kwd-group><label>Taxon classification</label><kwd><named-content xmlns:xlink="http://www.w3.org/1999/xlink" content-type="kingdom">Animalia</named-content></kwd><kwd><named-content xmlns:xlink="http://www.w3.org/1999/xlink" content-type="order">Diptera</named-content></kwd><kwd><named-content xmlns:xlink="http://www.w3.org/1999/xlink" content-type="family">Lauxaniidae</named-content></kwd></kwd-group><mixed-citation publication-type="journal"><person-group><name><surname>Shi</surname><given-names>Li</given-names></name><name><surname>Gao</surname><given-names>Xuefeng</given-names></name><name><surname>Li</surname><given-names>Wenliang</given-names></name></person-group><article-title>A new species of <tp:taxon-name><tp:taxon-name-part taxon-name-part-type="genus" reg="Homoneura">Homoneura</tp:taxon-name-part> (<tp:taxon-name-part taxon-name-part-type="subgenus" reg="Euhomoneura">Euhomoneura</tp:taxon-name-part>)</tp:taxon-name> from northern China (<tp:taxon-name><tp:taxon-name-part taxon-name-part-type="order">Diptera</tp:taxon-name-part></tp:taxon-name>, <tp:taxon-name><tp:taxon-name-part taxon-name-part-type="family">Lauxaniidae</tp:taxon-name-part></tp:taxon-name>)</article-title><source>Zookeys</source><day>29</day><month>12</month><year>2017</year><volume>2017</volume><issue>725</issue><fpage>71</fpage><lpage>78</lpage><pub-id pub-id-type="doi">10.3897/zookeys.725.21267</pub-id></mixed-citation></tp:treatment-meta><tp:nomenclature><tp:taxon-name>
            <tp:taxon-name-part taxon-name-part-type="genus" reg="Homoneura">Homoneura</tp:taxon-name-part> (<tp:taxon-name-part taxon-name-part-type="subgenus" reg="Euhomoneura">Euhomoneura</tp:taxon-name-part>) <tp:taxon-name-part taxon-name-part-type="species" reg="yanqingensis">yanqingensis</tp:taxon-name-part><object-id xmlns:xlink="http://www.w3.org/1999/xlink" content-type="zoobank" xlink:type="simple">http://zoobank.org/EB333015-A744-430C-8448-B06F98ACBB89</object-id></tp:taxon-name><tp:taxon-status xmlns:xlink="http://www.w3.org/1999/xlink" xlink:type="simple">sp. n.</tp:taxon-status><xref ref-type="fig" rid="F3">Figures 13–19</xref><xref ref-type="fig" rid="F4">, 20–24</xref></tp:nomenclature><tp:treatment-sec sec-type="type material" id="SECID0ERJAC"><title>Type material.</title><p>Holotype ♂, <bold>CHINA: Beijing</bold> (<named-content xmlns:xlink="http://www.w3.org/1999/xlink" content-type="dwc:institutional_code" xlink:type="simple">CAUC</named-content>): Yanqing County, Songshan, 8.ix.2009, Xiaoyan Liu. Paratypes: <bold>CHINA: Beijing</bold> (<named-content xmlns:xlink="http://www.w3.org/1999/xlink" content-type="dwc:institutional_code" xlink:type="simple">CAUC</named-content>): 7♂♂, 8♀♀, data same as holotype. <bold>CHINA: Shaanxi Province</bold> (<named-content xmlns:xlink="http://www.w3.org/1999/xlink" content-type="dwc:institutional_code" xlink:type="simple">IMAU</named-content>): 1♂, Baoji City, Feng County, Huangniupu, 1501 m, 21.viii.2013, Yuqiang Xi; 1♂, 1♀, Zhouzhi, Houzhenzi, 1235 m, 11.viii.2013, Wencheng Chang; 1♀, Zhouzhi, Laoxiancheng, 1916 m, 19.viii.2014, Xiumei Lu.</p></tp:treatment-sec><tp:treatment-sec sec-type="diagnosis" id="SECID0EMKAC"><title>Diagnosis.</title><p>Body yellow. Arista pubescent. Palpus with brown apex. Mesonotum with four strong and long acrostichal setae (two before suture, two after suture). All femora each with a brown irregular apicoventral spot and all tasomeres 3–5 brown. Wing hyaline, with five brown isolated spots.</p><!--PageBreak--></tp:treatment-sec><tp:treatment-sec sec-type="description" id="SECID0ESKAC"><title>Description.</title><p>Male. Body length 3.8–4.2 mm. Wing length 3.7–4.3 mm. Female. Body length 3.8–4.2 mm.Wing length 3.7–4.3 mm.</p><p>
            <italic>Head</italic> pale yellow. Frons with sparse grayish white pruinosity, longer than wide and parallel-sided; ocellar triangle brown, ocellar setae well developed, longer than anterior fronto-orbital setae, anterior fronto-orbital setae shorter than length of posterior one; gena about 1/6 height of eye; antenna yellow; 1<sup>st</sup> flagellomere yellowish brown, 1.5 times longer than high; arista dark brown except for pale brownish base, ray pubescent, with longest ray as long as 1/3 height of 1<sup>st</sup> flagellomere. Proboscis yellow, palpus yellow except for brown apex.</p><p>
            <italic>Thorax</italic> yellow. Mesonotum with 1+2 dorsocentral setae; acrostichal setae in irregular six rows, with four strong and long acrostichal setae (two before suture, two after suture); a pair of prescutellar setae shorter than 1<sup>st</sup> post-sutural dorsocentral setae. Leg mostly <!--PageBreak--><!--PageBreak--><!--PageBreak--><!--PageBreak-->yellow, all femora each with a brown irregular apicoventral spot and all tasomeres 3–5 brown. Fore femur with 6–7 posterodorsal setae, 4–5 posterovental seate, and ctenidium with 11–12 short setae; fore tibia with one strong preapical anterodorsal seta and one short apicoventral seta. Mid femur with five anterior setae and one short apical posterior seta; mid tibia with one strong preapical anterodorsal seta and one short apicoventral seta. Hind femur with one preapical anterodorsal seta and three anteroventral setae; hind tibia with one preapical anterodorsal seta and one short apicoventral seta. Wing hyaline, with five brown isolated spots: preapical spot on R<sub>2+3</sub>, apical spot on R<sub>4+5</sub>, subapical spot on M<sub>1</sub>, a cloud on crossvein r-m, and a narrow stripe-like spot on crossvein dm-cu (anterior margin and posterior margin darker than central area); pale brown along the radial sector; subcostal cell pale brown; costa with 2<sup>nd</sup>, 3<sup>rd</sup> and 4<sup>th</sup> sections in proportion of 4.5:1.8:1; r-m beyond middle of discal cell; ultimate and penultimate sections of M<sub>1</sub> in proportion of 1:1.6; ultimate section of CuA<sub>1</sub> about 1/6 of penultimate. Halter yellow.</p><p>
            <italic>Abdomen</italic> pale yellow, tergites 2–5 (female 2–6) with narrow brown posterior margin, and tergite 3–5 (female 3–6) brownish median spot or absent. Male genitalia: syntergosternite circular with a pair of ventral processes; epandrium broad with dense apical setae, surstylus narrow but slightly broaden at apex; hypandrium slender U-shaped; postgonite long cylindrical; aedeagus broad at middle and bluntly rounded in lateral view, aedeagal apodeme shorter than length of aedeagus.</p><fig id="F3" position="float" orientation="portrait"><label>Figures 13–19.</label><caption><p>
                <tp:taxon-name><tp:taxon-name-part taxon-name-part-type="genus" reg="Homoneura">Homoneura</tp:taxon-name-part> (<tp:taxon-name-part taxon-name-part-type="subgenus" reg="Euhomoneura">Euhomoneura</tp:taxon-name-part>) <tp:taxon-name-part taxon-name-part-type="species" reg="yanqingensis">yanqingensis</tp:taxon-name-part></tp:taxon-name> sp. n. Paratype male from Shaanxi.<bold>13</bold> Habitus, lateral view <bold>14, 15</bold> Head, anterior and lateral view <bold>16</bold> Thorax, dorsal view <bold>17, 18</bold> Abdomen, dorsal and dorsal view <bold>19</bold> Wing.</p></caption><graphic xmlns:xlink="http://www.w3.org/1999/xlink" xlink:href="zookeys-725-071-g003.jpg" position="float" orientation="portrait" xlink:type="simple" id="oo_176955.jpg"/></fig><fig id="F4" position="float" orientation="portrait"><label>Figure 20–24.</label><caption><p>
                <tp:taxon-name><tp:taxon-name-part taxon-name-part-type="genus" reg="Homoneura">Homoneura</tp:taxon-name-part> (<tp:taxon-name-part taxon-name-part-type="subgenus" reg="Euhomoneura">Euhomoneura</tp:taxon-name-part>) <tp:taxon-name-part taxon-name-part-type="species" reg="yanqingensis">yanqingensis</tp:taxon-name-part></tp:taxon-name> sp. n. Paratype male from Shaanxi. Male genitalia. <bold>20</bold> Syntergosternite and epandrial complex, lateral view <bold>21</bold> Syntergosternite, anterior view <bold>22</bold> Epandrium, posterior view <bold>23</bold> Aedeagal complex, ventral view <bold>24</bold> Aedeagal complex, lateral view. Scale bar: 0.1 mm.</p></caption><graphic xmlns:xlink="http://www.w3.org/1999/xlink" xlink:href="zookeys-725-071-g004.jpg" position="float" orientation="portrait" xlink:type="simple" id="oo_176956.jpg"/></fig></tp:treatment-sec><tp:treatment-sec sec-type="etymology" id="SECID0EIOAC"><title>Etymology.</title><p>The new species is named after collection locality.</p></tp:treatment-sec><tp:treatment-sec sec-type="distribution" id="SECID0ENOAC"><title>Distribution.</title><p>China (Beijing, Shaanxi).</p></tp:treatment-sec><tp:treatment-sec sec-type="comments" id="SECID0ESOAC"><title>Comments.</title><p>The new species is similar to <tp:taxon-name><tp:taxon-name-part taxon-name-part-type="genus" reg="Homoneura">Homoneura</tp:taxon-name-part> (<tp:taxon-name-part taxon-name-part-type="subgenus" reg="Euhomoneura">Euhomoneura</tp:taxon-name-part>) <tp:taxon-name-part taxon-name-part-type="species" reg="balluca">balluca</tp:taxon-name-part></tp:taxon-name> Sasakawa, 1992 from Malaysia. It can be separated from the latter by the mesonotum having brown stripes, the coxa and femora of legs being brown and the tibiae each having brown rings on both apex, and the abdominal tergite 6 having a pair of brown lateral spots.</p></tp:treatment-sec></tp:taxon-treatment>
